# Supplementary material for: Tissue Specific Reference Genes for MicroRNA Expression Analysis in a Mouse Model of Peripheral Nerve Injury
Source: Front Mol Neurosci. 2019 Nov 22;12:283. doi: 10.3389/fnmol.2019.00283 (PMC6883285; doi:10.3389/fnmol.2019.00283)
Supplement: TABLE S1 — MIQE checklist for authors, reviewers, and editors. [file Table_1.xlsx]

## Sheet: Suppl. Table 1
Supplementary Table 1: MIQE checklist for authors, reviewers and editors.
Item to check	Importance	Checklist
Experimental Design
Definition of experimental and control groups	E	Yes (see Materials and Methods)
Number within each group	E	Yes (see Materials and Methods and Supplementary Table 2)
Assay carried out by core lab or investigator's lab?	D	RIN was assessed in the core facility deep-sequencing of the Medical University of Innsbruck. All other procedures were carried out by the investigators’ lab
Acknowledgement of authors' contributions	D	Yes (see Authors' Contributions)
Sample
Description	E	Yes (see Materials and Methods)
Volume/mass of sample processed	D	Yes (see Materials and Methods)
Microdissection or macrodissection	E	Yes (see Materials and Methods)
Processing procedure	E	Yes (see Materials and Methods)
If frozen - how and how quickly?	E	Upon microdissection, samples were immediately frozen in liquid nitrogen
If fixed - with what, how quickly?	E	Not applicable
Sample storage conditions and duration (especially for FFPE samples)	E	Yes (see Materials and Methods)
Nucleic Acid Extraction
Procedure and/or instrumentation	E	Yes (see Materials and Methods)
Name of kit and details of any modifications	E	Yes (see Materials and Methods)
Source of additional reagents used	D	Yes (see Materials and Methods)
Details of DNase or RNAse treatment	E	DNAse treatment is not required because stem-loop miRNA reverse transcription only amplifies the mature miRNAs
Contamination assessment (DNA or RNA)	E	Reverse transcription non-template controls were included
Nucleic acid quantification	E	Measurement of OD260
Instrument and method	E	Yes (see Materials and Methods)
Purity (A260/A280)	D	No
Yield	D	Yes (see Supplementary Table 2)
RNA integrity method/instrument	E	Yes (see Materials and Methods)
RIN/RQI or Cq of 3' and 5' transcripts	E	Yes (see Supplementary Table 2)
Electrophoresis traces	D	No
Inhibition testing (Cq dilutions, spike or other)	E	No (MIQE guidelines state that for screening studies these specifications are not required)
Reverse Transcription
Complete reaction conditions	E	Yes (see Materials and Methods)
Amount of RNA and reaction volume	E	Yes (see Materials and Methods)
Priming oligonucleotide (if using GSP) and concentration	E	No (Manufacturer does not provide stem-loop RT primer sequences)
Reverse transcriptase and concentration	E	Yes (see Materials and Methods)
Temperature and time	E	Yes (see Materials and Methods)
Manufacturer of reagents and catalogue numbers	D	Yes (see Materials and Methods)
Cqs with and without RT	D	Yes (see Materials and Methods)
Storage conditions of cDNA	D	-20°C for ~16 hours
qPCR Target Information
If multiplex, efficiency and LOD of each assay.	E	Not applicable
Sequence accession number	E	No (Manufacturer does not provide this information)
Location of amplicon	D	No (Manufacturer does not provide this information)
Amplicon length	E	No (Manufacturer does not provide this information)
In silico specificity screen (BLAST, etc)	E	No (MIQE guidelines state that for screening studies these specifications are not required)
Pseudogenes, retropseudogenes or other homologs?	D	No (MIQE guidelines state that for screening studies these specifications are not required)
Sequence alignment	D	No (MIQE guidelines state that for screening studies these specifications are not required)
Secondary structure analysis of amplicon	D	No (MIQE guidelines state that for screening studies these specifications are not required)
Location of each primer by exon or intron (if applicable)	E	No (Manufacturer does not provide this information)
What splice variants are targeted?	E	No (Manufacturer does not provide this information)
qPCR Oligonucleotides
Primer sequences	E	No (Manufacturer does not provide this information)
RTPrimerDB Identification Number	D	Not available
Probe sequences	D	No (Manufacturer does not provide this information)
Location and identity of any modifications	E	5’ reporter dye 6-FAM; 3' MGB quencher
Manufacturer of oligonucleotides	D	Applied Biosystems (ThermoFischer Scientific)
Purification method	D	No (Manufacturer does not provide this information)
qPCR Protocol
Complete reaction conditions	E	Yes (see Materials and Methods)
Reaction volume and amount of cDNA/DNA	E	Yes (see Materials and Methods)
Primer, (probe), Mg++ and dNTP concentrations	E	No (Manufacturer does not provide this information)
Polymerase identity and concentration	E	No (Manufacturer does not provide this information)
Buffer/kit identity and manufacturer	E	Yes (see Materials and Methods)
Exact chemical constitution of the buffer	D	No (Manufacturer does not provide this information)
Additives (SYBR Green I, DMSO, etc.)	E	Not applicable
Manufacturer of plates/tubes and catalog number	D	Yes (see Materials and Methods)
Complete thermocycling parameters	E	Yes (see Materials and Methods)
Reaction setup (manual/robotic)	D	The reaction setup was manual
Manufacturer of qPCR instrument	E	Yes (see Materials and Methods)
qPCR Validation
Evidence of optimisation (from gradients)	D	No (MIQE guidelines state that for screening studies these specifications are not required)
Specificity (gel, sequence, melt, or digest)	E	No (MIQE guidelines state that for screening studies these specifications are not required)
For SYBR Green I, Cq of the NTC	E	Not applicable
Standard curves with slope and y-intercept	E	Not applicable
PCR efficiency calculated from slope	E	PCR efficiencies were calculated by the LinRegPCR program
Confidence interval for PCR efficiency or standard error	D	No (MIQE guidelines state that for screening studies these specifications are not required)
r2 of standard curve	E	r2 values were calculated by the LinRegPCR program and in all cases were >0.998
Linear dynamic range	E	Assays will provide linear qPCR results over a seven-log range of input template using eight 10-fold dilutions (Applied Biosystems, 2015)
Cq variation at lower limit	E	No (MIQE guidelines state that for screening studies these specifications are not required)
Confidence intervals throughout range	D	No (MIQE guidelines state that for screening studies these specifications are not required)
Evidence for limit of detection	E	No (MIQE guidelines state that for screening studies these specifications are not required)
If multiplex, efficiency and LOD of each assay.	E	Not applicable
Data Analysis
qPCR analysis program (source, version)	E	Yes (see Materials and Methods)
Cq method determination	E	Yes (see Materials and Methods)
Outlier identification and disposition	E	Outliers were not identified
Results of NTCs	E	Reverse transcription non template controls = Cq ≥ 35.97
Justification of number and choice of reference genes	E	Not applicable
Description of normalisation method	E	Not applicable
Number and concordance of biological replicates	D	Yes (see Materials and Methods)
Number and stage (RT or qPCR) of technical replicates	E	Yes (see Materials and Methods)
Repeatability (intra-assay variation)	E	Yes (see Materials and Methods and Figure 1d-f))
Reproducibility (inter-assay variation, %CV)	D	No (MIQE guidelines state that for screening studies these specifications are not required)
Power analysis	D	Not applicable
Statistical methods for result significance	E	Yes (see Materials and Methods)
Software (source, version)	E	Yes (see Materials and Methods)
Cq or raw data submission using RDML	D	No
E: Essential information; D: Desirable information
References
Applied Biosystems (2015). Gene Expression Assay Performance Guaranteed With the TaqMan Assays QPCR Guarantee Program [Online]. Available: https://www.thermofisher.com/content/dam/LifeTech/Documents/PDFs/PG1500-PJ9167-CO017361-TaqMan-Guarantee-WhitePaper-Global-FHR.pdf [Accessed 20.06.2019].

## Sheet: Suppl. Table 2
Supplementary Table 2: Quantity and integrity of RNA extracted from DRG, dhSC and mPFC of non-treated, sham and SNI mice.
Mouse number	treatment	Tissue
		DRG		dhSC		mPFC
		ng/µl	RIN	ng/µl	RIN	ng/µl	RIN
1	non-treated	100.5	6.4	181.2	7.5	71.6	7.6
2	non-treated	101.8	7.4	122.8	6.5	117.9	6.7
3	non-treated	106.7	6.8	101.2	6.9	90.4	7.3
4	non-treated	123.5	7.7	181.1	8.2	79.6	6.9
5	non-treated	119.9	6.6	121	6.8	167.4	7.1
6	sham	110.9	7.6	179.4	7.6	56.9	7.1
7	sham	126.2	7.3	128.5	6.4	152.1	8.2
8	sham	154.6	5.7	121.6	6.7	40	7.8
9	sham	138	7.8	166.1	7.8	65.1	7.6
10	sham	81.9	7.4	79.3	7.1	76.8	7.5
11	sham	85.8	6.3	127	8	63	7.8
12	SNI	102.7	6.9	142.6	7.9	64.4	7.3
13	SNI	53.7	8.1	180	8.3	84.6	6.9
14	SNI	87.6	4.8	77.9	7.4	51.3	8.5
15	SNI	97.3	6.7	50.1	8	63.6	7.4
16	SNI	92.6	6.7	166.6	8	51.7	7.2
DRG: dorsal root ganglia; dhSC: dorsal horn of the spinal cord; mPFC: medial prefrontal cortex; RIN: RNA integrity number; SNI: spared nerve injury

## Sheet: Suppl. Table 3
Supplementary Table 3: Mean qPCR efficiencies for all amplified ncRNAs calculated by LinRegPCR.
ncRNA	mean qPCR efficiencies
	DRG	dhSC	mPFC
sno55	1.80563	1.78291	1.77477
sno135	1.81869	1.7822	1.79528
sno142	1.88759	1.88074	1.87186
sno202	1.82684	1.82947	1.84158
sno234	1.83296	1.83094	1.84774
sno251	1.80611	1.79239	1.78889
sno292	1.8403	1.83831	1.836
sno412	1.85361	1.8641	1.85281
sno420	1.79308	1.76363	1.76462
sno429	1.79372	1.81272	1.83232
U6	1.76887	1.77849	1.75629
DRG: dorsal root ganglia; dhSC: dorsal horn of the spinal cord; mPFC: medial prefrontal cortex

## Sheet: Suppl. Table 4
Supplementary Table 4: Spearman’s correlation between RNA integrity and qPCR efficiency per reaction.
Correlations
Spearman's rho		sno55	sno135	sno142	sno202	sno234	sno251	sno292	sno412	sno420	sno429	U6
RIN	Correlation Coefficient	0.024	-0.12	0.065	0.023	-0.088	-0.023	-0.026	0.144	0.076	-0.138	-0.02
	Sig. (2-tailed)	0.82	0.242	0.528	0.823	0.391	0.827	0.803	0.162	0.461	0.179	0.843
	N	96	96	96	96	96	96	96	96	96	96	96
*. Correlation is significant at the 0.05 level (2-tailed).

## Sheet: Suppl. Table 5
Supplementary Table 5: Kruskal Wallis Test for differences in efficiencies vs experimental day (A) and vs experimental groups (B).
A
ncRNA	sno55	sno135	sno142	sno202	sno234	sno251	sno292	sno412	sno420	sno429	U6
Chi-Square	2.465	0.785	0.604	0.015	0.07	1.053	1.253	0.247	5.222	0.07	0.004
df	2	2	2	2	2	2	2	2	2	2	2
Asymp. Sig.	0.292	0.675	0.739	0.992	0.966	0.591	0.534	0.884	0.073	0.966	0.998
Kruskal Wallis Test
Grouping Variable: tissue (accounting also for different experimental days)
B
ncRNA	sno55	sno135	sno142	sno202	sno234	sno251	sno292	sno412	sno420	sno429	U6
Chi-Square	1.204	1.057	0.073	2.583	0.551	0.969	1.298	4.428	0.043	4.529	0.453
df	2	2	2	2	2	2	2	2	2	2	2
Asymp. Sig.	0.548	0.59	0.964	0.275	0.759	0.616	0.523	0.109	0.979	0.104	0.797
Kruskal Wallis Test
Grouping Variable: experimental: group

## Sheet: Suppl. Table 6
Supplementary Table 6: Descriptive statistics of the Cq values for all evaluated ncRNAs in DRG (A), dhSC (B) and mPFC (C) of non-treated, sham and SNI mice, calculated by setting a common threshold (0.1) and by using LinRegPCR software.
A	DRG
ncRNA	sno55		sno135		sno142		sno202		sno234		sno251		sno292		sno412		sno420		sno429		U6
threshold	0.1	LinReg	0.1	LinReg	0.1	LinReg	0.1	LinReg	0.1	LinReg	0.1	LinReg	0.1	LinReg	0.1	LinReg	0.1	LinReg	0.1	LinReg	0.1	LinReg
n	16	16	16	16	16	16	16	16	16	16	16	16	16	16	16	16	16	16	16	16	16	16
geometric Mean [Cq]	25.6	25.792	24.161	24.295	25.812	26.236	22.109	22.907	25.834	26.833	26.648	26.897	25.835	26.867	30.525	31.046	25.502	25.617	24.502	24.195	22.98	23.022
arithmetic Mean [Cq]	25.608	25.8	24.171	24.305	25.818	26.242	22.116	22.914	25.838	26.837	26.658	26.907	25.841	26.873	30.529	31.051	25.508	25.624	24.508	24.201	22.983	23.025
minimum [Cq]	24.777	24.92	23.168	23.289	25.03	25.469	21.496	22.227	25	25.993	25.161	25.414	25.117	26.157	29.805	30.292	24.697	24.767	23.946	23.573	22.42	22.452
maximum [Cq]	27.12	27.287	25.682	25.818	27.054	27.506	23.732	24.545	26.978	27.987	28.055	28.322	26.849	27.899	31.525	32.067	27.193	27.329	25.884	25.523	23.933	24.011
Average of technical duplicates [SD]	0.091	0.105	0.035	0.044	0.042	0.033	0.041	0.025	0.046	0.043	0.034	0.046	0.032	0.028	0.06	0.059	0.048	0.051	0.04	0.052	0.069	0.077
SD of technical duplicates [SD]	0.075	0.08	0.027	0.033	0.027	0.027	0.027	0.013	0.032	0.036	0.026	0.031	0.033	0.027	0.051	0.05	0.036	0.032	0.025	0.032	0.04	0.059
DRG: dorsal root ganglia
B	dhSC
ncRNA	sno55		sno135		sno142		sno202		sno234		sno251		sno292		sno412		sno420		sno429		U6
threshold	0.1	LinReg	0.1	LinReg	0.1	LinReg	0.1	LinReg	0.1	LinReg	0.1	LinReg	0.1	LinReg	0.1	LinReg	0.1	LinReg	0.1	LinReg	0.1	LinReg
n	16	16	16	16	16	16	16	16	16	16	16	16	16	16	16	16	16	16	16	16	16	16
geo Mean [Cq]	23.951	24.233	23.37	23.485	25.532	25.873	21.256	21.887	25.2	26.197	25.152	25.607	24.696	25.774	29.681	30.19	23.735	23.828	23.885	23.643	22.299	22.296
ar Mean [Cq]	23.954	24.236	23.373	23.488	25.533	25.875	21.258	21.888	25.204	26.201	25.153	25.608	24.697	25.776	29.682	30.191	23.738	23.83	23.885	23.643	22.301	22.298
min [Cq]	23.291	23.542	22.913	23.053	25.057	25.413	20.948	21.58	24.459	25.444	24.72	25.19	24.225	25.317	29.224	29.753	23.05	23.151	23.679	23.393	21.756	21.747
max [Cq]	24.694	24.966	24.626	24.759	25.979	26.325	21.798	22.44	26.582	27.563	25.511	26.006	25.25	26.367	30.184	30.718	24.353	24.439	24.073	23.884	23.046	22.994
Average of technical duplicates [SD]	0.107	0.089	0.066	0.048	0.041	0.044	0.049	0.042	0.041	0.042	0.04	0.045	0.041	0.038	0.051	0.055	0.038	0.05	0.03	0.033	0.065	0.08
SD of technical duplicates [SD]	0.073	0.074	0.046	0.036	0.031	0.03	0.036	0.044	0.027	0.029	0.035	0.029	0.029	0.029	0.036	0.042	0.025	0.035	0.024	0.026	0.043	0.062
dhSC: dorsal horn of the spinal cord
C	mPFC
ncRNA	sno55		sno135		sno142		sno202		sno234		sno251		sno292		sno412		sno420		sno429		U6
threshold	0.1	LinReg	0.1	LinReg	0.1	LinReg	0.1	LinReg	0.1	LinReg	0.1	LinReg	0.1	LinReg	0.1	LinReg	0.1	LinReg	0.1	LinReg	0.1	LinReg
n	16	16	16	16	16	16	16	16	16	16	16	16	16	16	16	16	16	16	16	16	16	16
geo Mean [Cq]	25.331	25.543	24.797	24.739	26.474	26.947	22.281	22.808	26.097	26.95	25.717	26.029	26.091	27.067	30.612	31.134	24.716	24.688	24.751	24.365	22.757	22.735
ar Mean [Cq]	25.34	25.551	24.822	24.765	26.482	26.955	22.29	22.817	26.114	26.967	25.725	26.037	26.098	27.074	30.617	31.14	24.724	24.697	24.759	24.374	22.767	22.746
min [Cq]	24.494	24.657	23.496	23.405	25.487	25.914	21.58	22.099	24.947	25.809	24.991	25.315	25.168	26.115	29.955	30.476	23.855	23.783	23.925	23.547	22.013	22.015
max [Cq]	26.884	27.098	27.662	27.658	28.107	28.573	24.066	24.617	28.912	29.768	27.323	27.599	27.29	28.266	32.173	32.681	25.987	25.952	25.993	25.667	24.781	24.747
Average of technical duplicates [SD]	0.106	0.095	0.052	0.049	0.035	0.034	0.028	0.03	0.032	0.039	0.032	0.043	0.041	0.049	0.082	0.093	0.032	0.054	0.033	0.05	0.052	0.065
SD of technical duplicates [SD]	0.11	0.099	0.043	0.027	0.032	0.023	0.027	0.031	0.024	0.04	0.027	0.032	0.026	0.029	0.063	0.065	0.032	0.029	0.029	0.023	0.031	0.039
mPFC: medial prefrontal cortex
SNI: spared nerve injury

## Sheet: Suppl. Table 7
Supplementary Table 7: Descriptive statistics of the Cq values and correlation analysis obtained from BestKeeper for all evaluated ncRNAs in DRG (A), dhSC (B) and mPFC (C) of non-treated, sham and SNI mice, calculated by setting a common threshold (0.1) and by using LinRegPCR software.
A	DRG
ncRNA	sno135		sno142		sno202		sno234		sno251		sno292		sno412		sno420		sno429		U6		n	BestKeeper
threshold	0.1	LinReg	0.1	LinReg	0.1	LinReg	0.1	LinReg	0.1	LinReg	0.1	LinReg	0.1	LinReg	0.1	LinReg	0.1	LinReg	0.1	LinReg		0.1	LinReg
n	16	16	16	16	16	16	16	16	16	16	16	16	16	16	16	16	16	16	16	16	16	16	16
geometric Mean [Cq]	24.1607	24.2946	25.8119	26.2363	22.109	22.9066	25.8337	26.8328	26.6476	26.8966	25.835	26.8673	30.5246	31.0462	25.5018	25.6173	24.5017	24.195	22.9795	23.0216	--	25.3006	25.6943
arithmetic Mean [Cq]	24.1708	24.3047	25.8179	26.2424	22.1164	22.914	25.8379	26.8369	26.6582	26.9073	25.8408	26.8729	30.5288	31.0506	25.5085	25.624	24.5077	24.2009	22.9831	23.0253	--	25.3049	25.6986
minimum [Cq]	23.1684	23.2891	25.0303	25.4692	21.496	22.2267	24.9995	25.9933	25.1607	25.4141	25.1168	26.1571	29.8049	30.2915	24.6972	24.767	23.9463	23.5732	22.4203	22.4525	0	24.6003	24.9668
maximum [Cq]	25.6818	25.8183	27.0535	27.506	23.7322	24.545	26.9781	27.9871	28.0554	28.3221	26.8486	27.8993	31.5246	32.0669	27.1929	27.3293	25.8843	25.5234	23.9328	24.0115	10	26.483	26.8741
SD [± Cq]	0.566437	0.564507	0.440737	0.452967	0.419914	0.430004	0.357031	0.365023	0.601735	0.603971	0.480848	0.487598	0.421023	0.433655	0.385552	0.381919	0.444458	0.437147	0.335775	0.340765	--	0.344159	0.350062
SD Ranking	9	9	6	7	4	4	2	2	10	10	8	8	5	5	3	3	7	6	1	1
CV [% Cq]	2.34348	2.32262	1.7071	1.72609	1.89865	1.87661	1.38181	1.36015	2.25722	2.24464	1.86081	1.81446	1.3791	1.39661	1.51147	1.49047	1.81354	1.80633	1.46096	1.47996	--	1.36005	1.36218
BKI vs coeff. of corr. [r]	0.674	0.665	0.88	0.882	0.924	0.928	0.867	0.876	0.862	0.867	0.637	0.641	0.843	0.842	0.951	0.949	0.948	0.96	0.689	0.662
p-value	0.00422795	0.00495736	0.001	0.001	0.001	0.001	0.001	0.001	0.001	0.001	0.00798951	0.0073792	0.001	0.001	0.001	0.001	0.001	0.001	0.00313799	0.00526229
r Ranking	9	8	4	4	3	3	5	5	6	6	10	10	7	7	1	2	2	1	8	9
Total Ranking	9	8.5	5	5.5	3.5	3.5	3.5	3.5	8	8	9	9	6	6	2	2.5	4.5	3.5	4.5	5
DRG: dorsal root ganglia
B	dhSC
ncRNA	sno135		sno142		sno202		sno234		sno251		sno292		sno412		sno420		sno429		U6		n	BestKeeper
threshold	0.1	LinReg	0.1	LinReg	0.1	LinReg	0.1	LinReg	0.1	LinReg	0.1	LinReg	0.1	LinReg	0.1	LinReg	0.1	LinReg	0.1	LinReg		0.1	LinReg
n	16	16	16	16	16	16	16	16	16	16	16	16	16	16	16	16	16	16	16	16	16	16	16
geo Mean [Cq]	23.3702	23.485	25.5315	25.8733	21.2564	21.887	25.1995	26.1971	25.1521	25.6069	24.6956	25.7743	29.6813	30.1899	23.7351	23.8277	23.8849	23.6425	22.2994	22.2962	--	24.3899	24.777
ar Mean [Cq]	23.3732	23.4879	25.5329	25.8746	21.2575	21.8881	25.2038	26.201	25.1529	25.6077	24.6973	25.7761	29.6825	30.1911	23.7375	23.8302	23.8852	23.643	22.3015	22.2981	--	24.3903	24.7774
min [Cq]	22.9131	23.0533	25.0566	25.4132	20.9476	21.5803	24.459	25.4443	24.7199	25.1897	24.225	25.3166	29.2245	29.7526	23.0503	23.1513	23.679	23.3932	21.756	21.7471	0	24.0181	24.42
max [Cq]	24.6264	24.7592	25.9786	26.3254	21.7982	22.4398	26.5817	27.5632	25.5109	26.0062	25.2499	26.3672	30.1836	30.7176	24.3525	24.4388	24.0727	23.8836	23.0455	22.9944	10	24.6739	25.0777
SD [± Cq]	0.238016	0.232738	0.206211	0.204586	0.171434	0.166401	0.33337	0.325394	0.151514	0.153045	0.249009	0.261749	0.224115	0.219007	0.263749	0.275717	0.112889	0.138357	0.207844	0.1994	--	0.0912678	0.0932204
SD Ranking	7	7	4	5	3	3	10	10	2	2	8	8	6	6	9	9	1	1	5	4
CV [% Cq]	1.01833	0.990884	0.807631	0.790682	0.806462	0.760237	1.3227	1.24191	0.602373	0.597651	1.00824	1.01547	0.755041	0.725404	1.1111	1.15701	0.47263	0.585191	0.931973	0.894243	--	0.374197	0.376231
BKI vs coeff. of corr. [r]	0.215	0.203	0.346	0.347	0.502	0.436	0.501	0.494	0.233	0.208	0.738	0.735	0.34	0.321	0.645	0.656	0.328	0.355	0.732	0.777
p-value	0.425957	0.448378	0.189227	0.189227	0.0477041	0.0918083	0.0477041	0.0513938	0.38334	0.437076	0.00110348	0.00119325	0.198439	0.224788	0.00695206	0.0058127	0.214598	0.177492	0.00126545	0.001
r Ranking	10	10	6	7	4	5	5	4	9	9	1	2	7	8	3	3	8	6	2	1
Total Ranking	8.5	8.5	5	6	3.5	4	7.5	7	5.5	5.5	4.5	5	6.5	7	6	6	4.5	3.5	3.5	2.5
dhSC: dorsal horn of the spinal cord
C	mPFC
ncRNA	sno135		sno142		sno202		sno234		sno251		sno292		sno412		sno420		sno429		U6		n	BestKeeper
threshold	0.1	LinReg	0.1	LinReg	0.1	LinReg	0.1	LinReg	0.1	LinReg	0.1	LinReg	0.1	LinReg	0.1	LinReg	0.1	LinReg	0.1	LinReg	16	0.1	LinReg
n	16	16	16	16	16	16	16	16	16	16	16	16			16	16	16	16	16	16	--	16	16
geo Mean [Cq]	24.7968	24.7394	26.4741	26.9471	22.281	22.8075	26.0968	26.9499	25.7166	26.0288	26.0913	27.0671			24.7164	24.6882	24.7506	24.3653	22.7567	22.7352	--	24.8131	25.0957
ar Mean [Cq]	24.8215	24.7647	26.4823	26.9552	22.2904	22.8168	26.114	26.9666	25.7246	26.0368	26.0984	27.074			24.7245	24.6966	24.7586	24.3735	22.7674	22.7455	0	24.8207	25.1032
min [Cq]	23.4964	23.4052	25.4868	25.9138	21.5796	22.0995	24.9468	25.809	24.9914	25.3154	25.1676	26.1151			23.8552	23.7832	23.9247	23.5467	22.0127	22.0145	9	23.9919	24.2493
max [Cq]	27.6617	27.6577	28.1073	28.5729	24.0662	24.6165	28.9125	29.7678	27.3232	27.5992	27.2905	28.2657			25.9872	25.9516	25.993	25.6668	24.7811	24.7469	--	26.5138	26.7979
SD [± Cq]	0.899509	0.905051	0.528294	0.529206	0.494319	0.498413	0.662177	0.66029	0.5237	0.52595	0.523951	0.533011			0.506823	0.519515	0.540183	0.539227	0.523281	0.517254	--	0.477108	0.479312
SD Ranking	9	9	6	5	1	1	8	8	4	4	5	6			2	3	7	7	3	2
CV [% Cq]	3.62391	3.6546	1.9949	1.96328	2.21763	2.18441	2.53572	2.44854	2.03579	2.02003	2.0076	1.96872			2.04988	2.10359	2.1818	2.21235	2.29838	2.27409		1.92222	1.90936
BKI vs coeff. of corr. [r]	0.772	0.772	0.874	0.88	0.918	0.919	0.871	0.875	0.841	0.838	0.794	0.802			0.908	0.903	0.916	0.923	0.714	0.703
p-value	0.001	0.001	0.001	0.001	0.001	0.001	0.001	0.001	0.001	0.001	0.001	0.001			0.001	0.001	0.001	0.001	0.002	0.00237732
r Ranking	8	8	4	4	1	2	5	5	6	6	7	7			3	3	2	1	9	9
Total Ranking	8.5	8.5	5	4.5	1	1.5	6.5	6.5	5	5	6	6.5			2.5	3	4.5	4	6	5.5
mPFC: medial prefrontal cortex
SNI: spared nerve injury
BKI: Bestkeeper index

## Sheet: Suppl. Table 8
Supplementary Table 8: Comparison of all evaluated ncRNAs using the comparative delta-Cq method in DRG (A), dhSC (B) and mPFC (C) of non-treated, sham and SNI mice, calculated by setting a common threshold (0.1) and by using LinRegPCR software.
A		DRG
common threshold		sno135	sno142	sno202	sno234	sno251	sno292	sno412	sno420	sno429	U6	Mean SD
sno135	Mean ΔCq		-1.64707	2.05436	-1.66706	-2.48742	-1.66996	-6.358	-1.33769	-0.33692	1.18772
	SD		0.605536	0.481831	0.679224	0.82688	0.940957	0.643555	0.588938	0.545253	0.643264	0.661716
sno142	Mean ΔCq	1.64707		3.70143	-0.0199858	-0.840352	-0.0228866	-4.71093	0.309386	1.31015	2.83479
	SD	0.605536		0.435385	0.45403	0.475374	0.558962	0.486714	0.399934	0.274408	0.395427	0.453975
sno202	Mean ΔCq	-2.05436	-3.70143		-3.72141	-4.54178	-3.72431	-8.41236	-3.39204	-2.39128	-0.866638
	SD	0.481831	0.435385		0.370382	0.562515	0.604564	0.390993	0.233491	0.238982	0.51134	0.425498
sno234	Mean ΔCq	1.66706	0.0199858	3.72141		-0.820366	-0.00290084	-4.69094	0.329372	1.33014	2.85477
	SD	0.679224	0.45403	0.370382		0.495088	0.389257	0.308696	0.284793	0.363026	0.49856	0.427006
sno251	Mean ΔCq	2.48742	0.840352	4.54178	0.820366		0.817465	-3.87058	1.14974	2.1505	3.67514
	SD	0.82688	0.475374	0.562515	0.495088		0.549794	0.573921	0.499147	0.476788	0.678831	0.570926
sno292	Mean ΔCq	1.66996	0.0228866	3.72431	0.00290084	-0.817465		-4.68804	0.332273	1.33304	2.85768
	SD	0.940957	0.558962	0.604564	0.389257	0.549794		0.506538	0.508385	0.565694	0.554536	0.57541
sno412	Mean ΔCq	6.358	4.71093	8.41236	4.69094	3.87058	4.68804		5.02032	6.02108	7.54572
	SD	0.643555	0.486714	0.390993	0.308696	0.573921	0.506538		0.326807	0.396002	0.449738	0.453663
sno420	Mean ΔCq	1.33769	-0.309386	3.39204	-0.329372	-1.14974	-0.332273	-5.02032		1.00077	2.5254
	SD	0.588938	0.399934	0.233491	0.284793	0.499147	0.508385	0.326807		0.298044	0.513359	0.405878
sno429	Mean ΔCq	0.33692	-1.31015	2.39128	-1.33014	-2.1505	-1.33304	-6.02108	-1.00077		1.52464
	SD	0.545253	0.274408	0.238982	0.363026	0.476788	0.565694	0.396002	0.298044		0.42408	0.398031
U6	Mean ΔCq	-1.18772	-2.83479	0.866638	-2.85477	-3.67514	-2.85768	-7.54572	-2.5254	-1.52464
	SD	0.643264	0.395427	0.51134	0.49856	0.678831	0.554536	0.449738	0.513359	0.42408		0.518793
LinRegPCR threshold		sno135	sno142	sno202	sno234	sno251	sno292	sno412	sno420	sno429	U6	Mean SD
sno135	Mean ΔCq		-1.93765	1.39079	-2.53214	-2.60254	-2.56812	-6.74584	-1.31928	0.103865	1.27944
	SD		0.611416	0.487267	0.684299	0.835892	0.949725	0.661312	0.587872	0.551382	0.682602	0.672419
sno142	Mean ΔCq	1.93765		3.32844	-0.594493	-0.664895	-0.630475	-4.80819	0.618365	2.04151	3.21709
	SD	0.611416		0.441672	0.446415	0.470521	0.569262	0.501592	0.399488	0.265035	0.423417	0.458757
sno202	Mean ΔCq	-1.39079	-3.32844		-3.92293	-3.99333	-3.95891	-8.13663	-2.71007	-1.28692	-0.111349
	SD	0.487267	0.441672		0.366647	0.554376	0.599473	0.390661	0.230069	0.236902	0.53307	0.426682
sno234	Mean ΔCq	2.53214	0.594493	3.92293		-0.0704019	-0.0359822	-4.2137	1.21286	2.63601	3.81158
	SD	0.684299	0.446415	0.366647		0.485185	0.384393	0.307912	0.288966	0.343452	0.503956	0.423469
sno251	Mean ΔCq	2.60254	0.664895	3.99333	0.0704019		0.0344197	-4.1433	1.28326	2.70641	3.88198
	SD	0.835892	0.470521	0.554376	0.485185		0.544755	0.577129	0.499412	0.451769	0.692759	0.567978
sno292	Mean ΔCq	2.56812	0.630475	3.95891	0.0359822	-0.0344197		-4.17772	1.24884	2.67199	3.84756
	SD	0.949725	0.569262	0.599473	0.384393	0.544755		0.50767	0.51855	0.545364	0.556852	0.575116
sno412	Mean ΔCq	6.74584	4.80819	8.13663	4.2137	4.1433	4.17772		5.42656	6.84971	8.02528
	SD	0.661312	0.501592	0.390661	0.307912	0.577129	0.50767		0.335236	0.389302	0.461551	0.459152
sno420	Mean ΔCq	1.31928	-0.618365	2.71007	-1.21286	-1.28326	-1.24884	-5.42656		1.42315	2.59872
	SD	0.587872	0.399488	0.230069	0.288966	0.499412	0.51855	0.335236		0.281414	0.534804	0.408423
sno429	Mean ΔCq	-0.103865	-2.04151	1.28692	-2.63601	-2.70641	-2.67199	-6.84971	-1.42315		1.17557
	SD	0.551382	0.265035	0.236902	0.343452	0.451769	0.545364	0.389302	0.281414		0.430612	0.388359
U6	Mean ΔCq	-1.27944	-3.21709	0.111349	-3.81158	-3.88198	-3.84756	-8.02528	-2.59872	-1.17557
	SD	0.682602	0.423417	0.53307	0.503956	0.692759	0.556852	0.461551	0.534804	0.430612		0.535514
DRG: dorsal root ganglia
B		dhSC
common threshold		sno135	sno142	sno202	sno234	sno251	sno292	sno412	sno420	sno429	U6	Mean SD
sno135	Mean ΔCq		-2.15964	2.11573	-1.83052	-1.77965	-1.3241	-6.30924	-0.364274	-0.511985	1.07178
	SD		0.546632	0.472841	0.625988	0.543512	0.404318	0.429462	0.509871	0.43232	0.520467	0.498379
sno142	Mean ΔCq	2.15964		4.27537	0.329122	0.379984	0.835543	-4.1496	1.79536	1.64765	3.23142
	SD	0.546632		0.322145	0.474096	0.263335	0.392024	0.414969	0.388293	0.313044	0.385802	0.388927
sno202	Mean ΔCq	-2.11573	-4.27537		-3.94624	-3.89538	-3.43982	-8.42497	-2.48	-2.62771	-1.04395
	SD	0.472841	0.322145		0.533924	0.245903	0.318321	0.30982	0.305853	0.234264	0.348138	0.343468
sno234	Mean ΔCq	1.83052	-0.329122	3.94624		0.0508623	0.506421	-4.47872	1.46624	1.31853	2.9023
	SD	0.625988	0.474096	0.533924		0.46037	0.526497	0.549358	0.635817	0.506286	0.451458	0.52931
sno251	Mean ΔCq	1.77965	-0.379984	3.89538	-0.0508623		0.455559	-4.52958	1.41538	1.26767	2.85143
	SD	0.543512	0.263335	0.245903	0.46037		0.381409	0.354595	0.392151	0.209603	0.355605	0.356276
sno292	Mean ΔCq	1.3241	-0.835543	3.43982	-0.506421	-0.455559		-4.98514	0.959821	0.812111	2.39587
	SD	0.404318	0.392024	0.318321	0.526497	0.381409		0.354796	0.330652	0.296949	0.284107	0.365453
sno412	Mean ΔCq	6.30924	4.1496	8.42497	4.47872	4.52958	4.98514		5.94496	5.79725	7.38102
	SD	0.429462	0.414969	0.30982	0.549358	0.354595	0.354796		0.416113	0.294786	0.410906	0.392756
sno420	Mean ΔCq	0.364274	-1.79536	2.48	-1.46624	-1.41538	-0.959821	-5.94496		-0.14771	1.43605
	SD	0.509871	0.388293	0.305853	0.635817	0.392151	0.330652	0.416113		0.337689	0.311724	0.403129
sno429	Mean ΔCq	0.511985	-1.64765	2.62771	-1.31853	-1.26767	-0.812111	-5.79725	0.14771		1.58376
	SD	0.43232	0.313044	0.234264	0.506286	0.209603	0.296949	0.294786	0.337689		0.273631	0.322064
U6	Mean ΔCq	-1.07178	-3.23142	1.04395	-2.9023	-2.85143	-2.39587	-7.38102	-1.43605	-1.58376
	SD	0.520467	0.385802	0.348138	0.451458	0.355605	0.284107	0.410906	0.311724	0.273631		0.371315
LinRegPCR threshold		sno135	sno142	sno202	sno234	sno251	sno292	sno412	sno420	sno429	U6	Mean SD
sno135	Mean ΔCq		-2.38668	1.59984	-2.7131	-2.1198	-2.28814	-6.70315	-0.342238	-0.155096	1.18978
	SD		0.542661	0.476845	0.628161	0.54666	0.403854	0.426955	0.512629	0.430274	0.503328	0.496819
sno142	Mean ΔCq	2.38668		3.98653	-0.32642	0.266882	0.098548	-4.31646	2.04445	2.23159	3.57647
	SD	0.542661		0.328892	0.468558	0.269521	0.393483	0.401018	0.388259	0.329229	0.36263	0.387139
sno202	Mean ΔCq	-1.59984	-3.98653		-4.31295	-3.71964	-3.88798	-8.30299	-1.94208	-1.75494	-0.410062
	SD	0.476845	0.328892		0.545194	0.259364	0.335339	0.319016	0.312346	0.243257	0.358606	0.353207
sno234	Mean ΔCq	2.7131	0.32642	4.31295		0.593302	0.424968	-3.99004	2.37087	2.55801	3.90289
	SD	0.628161	0.468558	0.545194		0.451939	0.52569	0.537309	0.63088	0.50952	0.42009	0.524149
sno251	Mean ΔCq	2.1198	-0.266882	3.71964	-0.593302		-0.168334	-4.58334	1.77756	1.96471	3.30958
	SD	0.54666	0.269521	0.259364	0.451939		0.398761	0.354275	0.404564	0.231301	0.356698	0.363676
sno292	Mean ΔCq	2.28814	-0.098548	3.88798	-0.424968	0.168334		-4.41501	1.9459	2.13304	3.47792
	SD	0.403854	0.393483	0.335339	0.52569	0.398761		0.360615	0.340175	0.309926	0.291147	0.373221
sno412	Mean ΔCq	6.70315	4.31646	8.30299	3.99004	4.58334	4.41501		6.36091	6.54805	7.89293
	SD	0.426955	0.401018	0.319016	0.537309	0.354275	0.360615		0.429046	0.29809	0.405385	0.392412
sno420	Mean ΔCq	0.342238	-2.04445	1.94208	-2.37087	-1.77756	-1.9459	-6.36091		0.187142	1.53202
	SD	0.512629	0.388259	0.312346	0.63088	0.404564	0.340175	0.429046		0.356297	0.325284	0.411053
sno429	Mean ΔCq	0.155096	-2.23159	1.75494	-2.55801	-1.96471	-2.13304	-6.54805	-0.187142		1.34488
	SD	0.430274	0.329229	0.243257	0.50952	0.231301	0.309926	0.29809	0.356297		0.276993	0.331654
U6	Mean ΔCq	-1.18978	-3.57647	0.410062	-3.90289	-3.30958	-3.47792	-7.89293	-1.53202	-1.34488
	SD	0.503328	0.36263	0.358606	0.42009	0.356698	0.291147	0.405385	0.325284	0.276993		0.366685
dhSC: dorsal horn of the spinal cord
C		mPFC
common threshold		sno135	sno142	sno202	sno234	sno251	sno292	sno420	sno429	U6	Mean SD
sno135	Mean ΔCq		-1.66077	2.53113	-1.29248	-0.903109	-1.27685	0.09706	0.062919	2.0541
	SD		0.873439	0.893062	0.816323	1.01505	1.06734	0.853117	0.911156	1.14594	0.946928
sno142	Mean ΔCq	1.66077		4.19191	0.36829	0.757664	0.383926	1.75783	1.72369	3.71488
	SD	0.873439		0.255501	0.781683	0.522507	0.57453	0.327333	0.451929	0.689861	0.559598
sno202	Mean ΔCq	-2.53113	-4.19191		-3.82362	-3.43424	-3.80798	-2.43407	-2.46821	-0.47703
	SD	0.893062	0.255501		0.702282	0.468489	0.47085	0.381784	0.371757	0.628149	0.521484
sno234	Mean ΔCq	1.29248	-0.36829	3.82362		0.389374	0.0156363	1.38954	1.3554	3.34659
	SD	0.816323	0.781683	0.702282		0.652343	0.728284	0.672858	0.667843	0.881582	0.7379
sno251	Mean ΔCq	0.903109	-0.757664	3.43424	-0.389374		-0.373738	1.00017	0.966028	2.95721
	SD	1.01505	0.522507	0.468489	0.652343		0.500567	0.494472	0.472811	0.617413	0.592957
sno292	Mean ΔCq	1.27685	-0.383926	3.80798	-0.0156363	0.373738		1.37391	1.33977	3.33095
	SD	1.06734	0.57453	0.47085	0.728284	0.500567		0.53833	0.446544	0.585536	0.613997
sno420	Mean ΔCq	-0.09706	-1.75783	2.43407	-1.38954	-1.00017	-1.37391		-0.034141	1.95704
	SD	0.853117	0.327333	0.381784	0.672858	0.494472	0.53833		0.397556	0.623425	0.536109
sno429	Mean ΔCq	-0.062919	-1.72369	2.46821	-1.3554	-0.966028	-1.33977	0.034141		1.99118
	SD	0.911156	0.451929	0.371757	0.667843	0.472811	0.446544	0.397556		0.51122	0.528852
U6	Mean ΔCq	-2.0541	-3.71488	0.47703	-3.34659	-2.95721	-3.33095	-1.95704	-1.99118
	SD	1.14594	0.689861	0.628149	0.881582	0.617413	0.585536	0.623425	0.51122		0.710391
LinRegPCR threshold		sno135	sno142	sno202	sno234	sno251	sno292	sno420	sno429	U6	Mean SD
sno135	Mean ΔCq		-2.19046	1.9479	-2.20191	-1.27204	-2.30925	0.0681693	0.3912	2.0192
	SD		0.8859	0.904678	0.812016	1.02614	1.07004	0.877825	0.896059	1.17535	0.956001
sno142	Mean ΔCq	2.19046		4.13836	-0.0114536	0.918412	-0.11879	2.25863	2.58166	4.20965
	SD	0.8859		0.254075	0.77575	0.514306	0.571604	0.32512	0.438071	0.67897	0.555475
sno202	Mean ΔCq	-1.9479	-4.13836		-4.14981	-3.21994	-4.25715	-1.87973	-1.5567	0.0712985
	SD	0.904678	0.254075		0.696	0.471392	0.473978	0.384648	0.362498	0.626997	0.521783
sno234	Mean ΔCq	2.20191	0.0114536	4.14981		0.929866	-0.107337	2.27008	2.59311	4.22111
	SD	0.812016	0.77575	0.696		0.660868	0.706895	0.677878	0.655211	0.888208	0.734103
sno251	Mean ΔCq	1.27204	-0.918412	3.21994	-0.929866		-1.0372	1.34021	1.66324	3.29124
	SD	1.02614	0.514306	0.471392	0.660868		0.496597	0.505707	0.480235	0.611854	0.595888
sno292	Mean ΔCq	2.30925	0.11879	4.25715	0.107337	1.0372		2.37742	2.70045	4.32844
	SD	1.07004	0.571604	0.473978	0.706895	0.496597		0.531559	0.45297	0.573318	0.60962
sno420	Mean ΔCq	-0.0681693	-2.25863	1.87973	-2.27008	-1.34021	-2.37742		0.323031	1.95103
	SD	0.877825	0.32512	0.384648	0.677878	0.505707	0.531559		0.398879	0.631933	0.541693
sno429	Mean ΔCq	-0.3912	-2.58166	1.5567	-2.59311	-1.66324	-2.70045	-0.323031		1.628
	SD	0.896059	0.438071	0.362498	0.655211	0.480235	0.45297	0.398879		0.52036	0.525535
U6	Mean ΔCq	-2.0192	-4.20965	-0.0712985	-4.22111	-3.29124	-4.32844	-1.95103	-1.628
	SD	1.17535	0.67897	0.626997	0.888208	0.611854	0.573318	0.631933	0.52036		0.713374
mPFC: medial prefrontal cortex
SNI: spared nerve injury

## Sheet: Suppl. Table 9
Supplementary Table 9: Initial M values of all evaluated ncRNAs as computed by geNorm in DRG, dhSC and mPFC of non-treated, sham and SNI mice, calculated by setting a common threshold (0.1) and by using LinRegPCR software.
M value
ncRNA	DRG		dhSC		mPFC
	0.1	LinReg	0.1	LinReg	0.1	LinReg
sno135	0.661716	0.581365	0.498379	0.419495	0.946928	0.806815
sno142	0.453975	0.409313	0.388927	0.340733	0.559598	0.485752
sno202	0.425498	0.37079	0.343468	0.304823	0.521484	0.451154
sno234	0.427006	0.366864	0.52931	0.455217	0.7379	0.647555
sno251	0.570926	0.484536	0.356276	0.31067	0.592957	0.509216
sno292	0.57541	0.501226	0.365453	0.324361	0.613997	0.526329
sno412	0.453663	0.401552	0.392756	0.343397	0.536109	0.461627
sno420	0.405878	0.348417	0.403129	0.34377
sno429	0.398031	0.33419	0.322064	0.285137	0.528852	0.4533
U6	0.518793	0.461247	0.371315	0.310329	0.710391	0.600811
DRG: dorsal root ganglia; dhSC: dorsal horn of the spinal cord; mPFC: medial prefrontal cortex; SNI: spared nerve injury

## Sheet: Suppl. Table 10
Supplementary Table 10: ρ values, inter- and intra-group variations for all evaluated ncRNAs as obtained from NormFinder in DRG (A), dhSC (B) and mPFC (C) of non-treated, sham and SNI mice, calculated by setting a common threshold (0.1) and by using LinRegPCR software.
A								B								C
DRG	0.1	LinReg						dhSC	0.1	LinReg						mPFC	0.1	LinReg
ncRNA	ρ value							ncRNA	ρ value							ncRNA	ρ value
sno135	0.277	0.241						sno135	0.146	0.148						sno135	0.374	0.317
sno142	0.17	0.16						sno142	0.094	0.095						sno142	0.113	0.098
sno202	0.159	0.14						sno202	0.095	0.104						sno202	0.136	0.12
sno234	0.133	0.112						sno234	0.158	0.158						sno234	0.247	0.211
sno251	0.278	0.235						sno251	0.128	0.137						sno251	0.209	0.184
sno292	0.306	0.265						sno292	0.123	0.129						sno292	0.205	0.169
sno412	0.165	0.149						sno412	0.111	0.114						sno412
sno420	0.121	0.1						sno420	0.125	0.131						sno420	0.118	0.088
sno429	0.132	0.09						sno429	0.071	0.077						sno429	0.133	0.115
U6	0.165	0.144						U6	0.098	0.09						U6	0.278	0.242
Intragroup variation
Groups	non treated		sham		SNI			Groups	non treated		sham		SNI			Groups	non treated		sham		SNI
	0.1	LinReg	0.1	LinReg	0.1	LinReg			0.1	LinReg	0.1	LinReg	0.1	LinReg			0.1	LinReg	0.1	LinReg	0.1	LinReg
sno135	0.188	0.141	0.042	0.033	0.139	0.11		sno135	0.011	0.01	0.162	0.164	0.061	0.056		sno135	0.013	0.012	0.402	0.29	0.039	0.029
sno142	0.043	0.039	0.037	0.036	0.027	0.022		sno142	0.006	0.008	0.095	0.089	0.004	0.004		sno142	0.005	0.004	0.164	0.126	0.011	0.01
sno202	0.009	0.009	0.026	0.019	0.003	0.002		sno202	0.026	0.031	0.012	0.016	0.014	0.015		sno202	0.009	0.008	0.038	0.032	0.06	0.042
sno234	0.003	0.002	0.01	0.005	0.078	0.057		sno234	0.27	0.267	0.042	0.041	0.043	0.036		sno234	0.019	0.013	0.354	0.286	0.09	0.071
sno251	0.037	0.023	0.097	0.067	0.023	0.017		sno251	0.002	0.002	0.016	0.015	0.005	0.007		sno251	0.163	0.123	0.003	0.007	0.008	0.005
sno292	0.043	0.032	0.026	0.021	0.029	0.024		sno292	0.017	0.018	0.014	0.016	0.004	0.005		sno292	0.008	0.004	0.058	0.056	0.203	0.139
sno412	0.092	0.074	0.003	0.004	0.022	0.021		sno412	0.037	0.036	0.025	0.022	0.059	0.06		sno412
sno420	0.029	0.018	0.028	0.02	0.007	0.004		sno420	0.028	0.027	0.027	0.032	0.047	0.05		sno420	0.005	0.002	0.093	0.078	0.01	0.006
sno429	0.01	0.003	0.008	0.003	0.007	0.003		sno429	0.029	0.034	0.002	0.003	0.004	0.003		sno429	0.009	0.01	0.073	0.048	0.001	0.004
U6	0.168	0.153	0.053	0.038	0.046	0.028		U6	0.003	0.001	0.009	0.005	0.08	0.072		U6	0.306	0.195	0.054	0.046	0.041	0.026
Intergroup variation
Groups	non treated		sham		SNI			Groups	non treated		sham		SNI			Groups	non treated		sham		SNI
	0.1	LinReg	0.1	LinReg	0.1	LinReg			0.1	LinReg	0.1	LinReg	0.1	LinReg			0.1	LinReg	0.1	LinReg	0.1	LinReg
sno135	-0.279	-0.25	-0.02	-0.015	0.3	0.265		sno135	0.121	0.123	-0.126	-0.121	0.005	-0.002		sno135	0.292	0.256	-0.546	-0.462	0.254	0.206
sno142	0.09	0.08	-0.114	-0.112	0.024	0.032		sno142	-0.034	-0.033	-0.012	-0.013	0.046	0.045		sno142	0.013	-0.009	0.001	0.003	-0.014	0.006
sno202	-0.153	-0.134	-0.002	0.005	0.154	0.129		sno202	-0.045	-0.045	-0.035	-0.04	0.079	0.085		sno202	0	-0.009	0.063	0.056	-0.063	-0.046
sno234	0.008	0.01	0.084	0.069	-0.092	-0.08		sno234	-0.078	-0.078	0.09	0.09	-0.011	-0.011		sno234	0.16	0.132	-0.128	-0.117	-0.032	-0.015
sno251	0.303	0.256	-0.157	-0.136	-0.147	-0.12		sno251	-0.162	-0.172	0.07	0.075	0.092	0.097		sno251	-0.115	-0.099	0.194	0.167	-0.078	-0.068
sno292	0.203	0.178	0.165	0.14	-0.368	-0.319		sno292	0.087	0.093	0.064	0.065	-0.152	-0.158		sno292	-0.037	-0.036	0.143	0.111	-0.106	-0.074
sno412	-0.087	-0.08	0.12	0.106	-0.033	-0.026		sno412	-0.022	-0.021	0.06	0.062	-0.038	-0.041		sno412
sno420	-0.065	-0.056	0.025	0.015	0.04	0.041		sno420	0.122	0.124	-0.133	-0.135	0.011	0.011		sno420	-0.012	-0.003	-0.04	-0.023	0.052	0.025
sno429	-0.038	-0.02	-0.085	-0.067	0.123	0.087		sno429	-0.053	-0.059	0.009	0.014	0.044	0.045		sno429	-0.098	-0.072	0.06	0.032	0.038	0.04
U6	0.019	0.016	-0.017	-0.006	-0.001	-0.01		U6	0.064	0.067	0.012	0.003	-0.076	-0.07		U6	-0.204	-0.159	0.254	0.233	-0.05	-0.074
DRG: dorsal root ganglia; dhSC: dorsal horn of the spinal cord; mPFC: medial prefrontal cortex; SNI: spared nerve injury

[truncated: 1 more sheets: Suppl. Table 11]
